# Supplementary material for: Tissue Bioengineering with Fibrin Scaffolds and Deproteinized Bone Matrix Associated or Not with the Transoperative Laser Photobiomodulation Protocol
Source: Molecules. 2023 Jan 3;28(1):407. doi: 10.3390/molecules28010407 (PMC9824823; doi:10.3390/molecules28010407)
Supplement: Supplementary file 1 [file molecules-28-00407-s001.zip]

Archive with 1 entries (1 files):
- molecules-2000396-supplementary.pdf
